# Supplementary material for: Semisynthesis and Pesticidal Activities of Novel Cholesterol Ester Derivatives Containing Cinnamic Acid-like Fragments
Source: Molecules. 2022 Dec 2;27(23):8437. doi: 10.3390/molecules27238437 (PMC9735938; doi:10.3390/molecules27238437)
Supplement: Supplementary file 1 [file molecules-27-08437-s001.zip]

Archive with 1 entries (1 files):
- molecules-2025334-supplementary.pdf
